# Supplementary material for: Variation in the vulnerability of mice expressing human superoxide dismutase 1 to prion-like seeding: a study of the influence of primary amino acid sequence
Source: Acta Neuropathol Commun. 2021 May 20;9:92. doi: 10.1186/s40478-021-01191-w (PMC8139116; doi:10.1186/s40478-021-01191-w)
Supplement: Supplementary file 1 — Additional file 1. Excel spreadsheet that lists all of the transgenic animals, and a subset of the nontransgenic animals, used in this study, with details on the inoculum injected and incubation period postinjection. See Supplementary Materials for additional information. [file 40478_2021_1191_MOESM1_ESM.xlsx]

## Sheet: G37R in G85R-YFP
Animal #	Genetic Bkg	Inoculum	Route	Incubation period (months)	Tissue Collection	Notes	Inclusion Pathology Score
0430696-2	G85R-YFP	G37R L29 Sp.C. homog.	1uL direct spinal	20.0736	P&P; Br., Sp.C.	Asymptomatic	+
0430695-1	G85R-YFP	G37R L29 Sp.C. homog.	1uL direct spinal	20.0736	P&P; Br., Sp.C.	Asymptomatic	+++
0430695-3	G85R-YFP	G37R L29 Sp.C. homog.	1uL direct spinal	20.0736	P&P; Br., Sp.C.	Asymptomatic	+
0430695-4	G85R-YFP	G37R L29 Sp.C. homog.	1uL direct spinal	18.7		Found dead	Not Analyzed
0430695-2	G85R-YFP	G37R L29 Sp.C. homog.	1uL direct spinal	18		Found dead	Not Analyzed
0430695-5	G85R-YFP	G37R L29 Sp.C. homog.	1uL direct spinal	16.7		Found dead	Not Analyzed
0430696-1	G85R-YFP	G37R L29 Sp.C. homog.	1uL direct spinal	11.7616	P&P; Br., Sp.C.	No paralysis; Difficulty urinating	-
0532009-1	G85R-YFP	G37R L29 Sp.C. homog.	1uL direct spinal	4.86234	P&P; Br., Sp.C.	Fighting; No paralysis	-
0532009-2	G85R-YFP	G37R L29 Sp.C. homog.	1uL direct spinal	19.3508	PBS perfuse, 1/2 & 1/2; Brain & Sp.C.	No paralysis	+++
0532009-4	G85R-YFP	G37R L29 Sp.C. homog.	1uL direct spinal	4.43525		E'd for fighting	Not Analyzed
0532008-1	G85R-YFP	G37R L29 Sp.C. homog.	1uL direct spinal	6.53788	PBS perfuse, 1/2 & 1/2; Brain & Sp.C.	Paralyzed	+++
0532008-3	G85R-YFP	G37R L29 Sp.C. homog.	1uL direct spinal	13.3714	PBS perfuse, 1/2 & 1/2; Brain & Sp.C.	Paralyzed	+++
0532008-4	G85R-YFP	G37R L29 Sp.C. homog.	1uL direct spinal	18.2009	PBS perfuse, 1/2 & 1/2; Brain & Sp.C.	Paralyzed	+++
0532008-5	G85R-YFP	G37R L29 Sp.C. homog.	1uL direct spinal	10.6774	PBS perfuse, 1/2 & 1/2; Brain & Sp.C.	Paralyzed	+++
0552514-3	G85R-YFP	G37R L29 Sp.C. homog.	1uL direct spinal	4.20527		E'd for fighting	Not Analyzed
0591887-1	G85R-YFP	G37R L29-->G85R-YFP Sp.C. homog. 0532008-1	1uL direct spinal	6.17649	PBS perfuse, 1/2 & 1/2; Brain & Sp.C.	Paralyzed - right leg	+++
0591887-2	G85R-YFP	G37R L29-->G85R-YFP Sp.C. homog. 0532008-1	1uL direct spinal	9.92181	PBS perfuse, 1/2 & 1/2; Brain & Sp.C.	Paralyzed	+++
0617124-5	G85R-YFP	G37R L29-->G85R-YFP Sp.C. homog. 0532008-1	1uL direct spinal	5		Found dead	Not Analyzed
0591889-1	G85R-YFP	G37R L29-->G85R-YFP Sp.C. homog. 0532008-1	1uL direct spinal	5.42086	PBS perfuse, 1/2 & 1/2; Brain & Sp.C.	Paralyzed	+++
0591889-2	G85R-YFP	G37R L29-->G85R-YFP Sp.C. homog. 0532008-1	1uL direct spinal	5.42086	PBS perfuse, 1/2 & 1/2; Brain & Sp.C.	Paralyzed	++
0591889-3	G85R-YFP	G37R L29-->G85R-YFP Sp.C. homog. 0532008-1	1uL direct spinal	5.32229	PBS perfuse, 1/2 & 1/2; Brain & Sp.C.	Paralyzed; Tumor and enlarged liver	++
0591889-4	G85R-YFP	G37R L29-->G85R-YFP Sp.C. homog. 0532008-1	1uL direct spinal	4.76378	PBS perfuse, 1/2 & 1/2; Brain & Sp.C.	Paralyzed	+++
0673548-1	G85R-YFP	P2G37R-->G85R-YFP 0591889-1? 0591889-2?	1uL direct spinal	5.25659	PBS perfuse, 1/2 & 1/2; Brain & Sp.C.	Paralyzed	++
0673548-2	G85R-YFP	P2G37R-->G85R-YFP 0591889-1? 0591889-2?	1uL direct spinal	5.71654	PBS perfuse, 1/2 & 1/2; Brain & Sp.C.	Paralyzed	+++
0673548-3	G85R-YFP	P2G37R-->G85R-YFP 0591889-1? 0591889-2?	1uL direct spinal	9.98752	PBS perfuse, 1/2 & 1/2; Brain & Sp.C.	Paralyzed	+++
0673552-1	G85R-YFP	P2G37R-->G85R-YFP 0591889-1? 0591889-2?	1uL direct spinal	5.25659	PBS perfuse, 1/2 & 1/2; Brain & Sp.C.	Paralyzed	+++
0673552-2	G85R-YFP	P2G37R-->G85R-YFP 0591889-1? 0591889-2?	1uL direct spinal	6.07793	PBS perfuse, 1/2 & 1/2; Brain & Sp.C.	Paralyzed	+++
0673547-1	G85R-YFP	P2G37R-->G85R-YFP 0591889-1? 0591889-2?	1uL direct spinal	5.51942	PBS perfuse, 1/2 & 1/2; Brain & Sp.C.	Paralyzed	++
0673547-3	G85R-YFP	P2G37R-->G85R-YFP 0591889-1? 0591889-2?	1uL direct spinal	5.8151	PBS perfuse, 1/2 & 1/2; Brain & Sp.C.	Paralyzed	++
0673547-4	G85R-YFP	P2G37R-->G85R-YFP 0591889-1? 0591889-2?	1uL direct spinal	5.8151	PBS perfuse, 1/2 & 1/2; Brain & Sp.C.	Paralyzed	++
0673551-4	G85R-YFP	P2G37R-->G85R-YFP 0591889-1? 0591889-2?	1uL direct spinal	18.6937	PBS perfuse, 1/2 & 1/2; Brain & Sp.C.	Paralyzed	Not Analyzed
0688185-2	G85R-YFP	G37R L29-->G85R-YFP Sp.C. homog. (18m.) 0532008-4	1uL direct spinal	19.1208	PBS perfuse, 1/2 & 1/2; Brain & Sp.C.	Paresis L and R	+++
0688184-1	G85R-YFP	G37R L29-->G85R-YFP Sp.C. homog. (18m.) 0532008-4	1uL direct spinal	13.4043	PBS perfuse, 1/2 & 1/2; Brain & Sp.C.	Paralyzed	+++
0688184-5	G85R-YFP	G37R L29-->G85R-YFP Sp.C. homog. (18m.) 0532008-4	1uL direct spinal	13.0429		E'd for fighting	Not Analyzed
0689283-1	G85R-YFP	G37R L29-->G85R-YFP Sp.C. homog. (18m.) 0532008-4	1uL direct spinal	12.2216	PBS perfuse, 1/2 & 1/2; Brain & Sp.C.	Asymptomatic	+++
0689283-2	G85R-YFP	G37R L29-->G85R-YFP Sp.C. homog. (18m.) 0532008-4	1uL direct spinal	19.1208	PBS perfuse, 1/2 & 1/2; Brain & Sp.C.	Paralysis L and Paresis R	+++
0689284-3	G85R-YFP	G37R L29-->G85R-YFP Sp.C. homog. (18m.) 0532008-4	1uL direct spinal	7.78632	PBS perfuse, 1/2 & 1/2; Brain & Sp.C.	Asymptomatic	+
0689284-5	G85R-YFP	G37R L29-->G85R-YFP Sp.C. homog. (18m.) 0532008-4	1uL direct spinal	17.0511	PBS perfuse, 1/2 & 1/2; Brain & Sp.C.	Paralyzed	+++
0670814-1	G85R-YFP	asymp. G37R -->G85R-YFP homog. 0430695-1	1uL direct spinal	14.1599	PBS perfuse, 1/2 & 1/2; Brain & Sp.C.	Paralyzed	+++
0670815-1	G85R-YFP	asymp. G37R -->G85R-YFP homog. 0430695-1	1uL direct spinal	10.3818	PBS perfuse, 1/2 & 1/2; Brain & Sp.C.	Paralyzed	+++
0670816-1	G85R-YFP	asymp. G37R -->G85R-YFP homog. 0430695-1	1uL direct spinal	11.6302	PBS perfuse, 1/2 & 1/2; Brain & Sp.C.	Paralyzed	+++
0670816-2	G85R-YFP	asymp. G37R -->G85R-YFP homog. 0430695-1	1uL direct spinal	11.3		Found dead	Not Analyzed
0670816-3	G85R-YFP	asymp. G37R -->G85R-YFP homog. 0430695-1	1uL direct spinal	15.7698	PBS perfuse, 1/2 & 1/2; Brain & Sp.C.	Asymptomatic	NO
			6.5 mo seed		Asym P1 seed		18 mo P1 seed
	Passage 1 incubation times		Passage 2 incubation times	Passage 3 incubation times	Passage 2 incubation times		Passage 2 incubation times
	6.53788		6.17649	5.25659	14.1599		19.1208
	13.3714		9.92181	5.71654	10.3818		13.4043
	18.2009		5.42086	9.98752	11.6302		19.1208
	10.6774		5.42086	5.25659			17.0511
			5.32229	6.07793
				5.51942
				5.8151
				5.8151
				18.7
Avg	12.1969		6.45246	7.57164	12.0573		17.1743

## Sheet: G93A in G85R-YFP
Animal #	Genetic Bkg	Inoculum	Route	Incubation period (months)	Tissue Collection	Notes	Inclusion Pathology Score	Silver staining
0420261-1	G85R-YFP	G93A Sp.C. homog.	1uL direct spinal	11.3017	P&P; Br., Sp.C.	Paralyzed	+++
0420261-3	G85R-YFP	G93A Sp.C. homog.	1uL direct spinal	4.10671	P&P; Br., Sp.C., musc.	Paralyzed	++
0420260-1	G85R-YFP	G93A Sp.C. homog.	1uL direct spinal	3.41678	P&P; Br., Sp.C.	Asymptomatic	-
0420259-1	G85R-YFP	G93A Sp.C. homog.	1uL direct spinal	6.20934	P&P; Br., Sp.C.	Paralysis on rt. 2 limbs.; left limbs weak	+++
0420259-4	G85R-YFP	G93A Sp.C. homog.	1uL direct spinal	11.3017	P&P; Br., Sp.C.	Asymptomatic	-
0447809-1	G85R-YFP	G93A Sp.C. homog.	1uL direct spinal	3.08824	P&P; Br., Sp.C.	Paralyzed; Forelimbs and hindlimbs	+++
0458598-2	G85R-YFP	G93A Sp.C. homog.	1uL direct spinal	13.7	P&P; Br., Sp.C.	Asymptomatic	+
0458597-1	G85R-YFP	G93A Sp.C. homog.	1uL direct spinal	5.45371	PBS perfuse, 1/2 & 1/2; Brain & Sp.C.	Paralyzed	++
0458604-1	G85R-YFP	G93A Sp.C. homog.	1uL direct spinal	13.7	P&P; Br., Sp.C.	Asymptomatic	+
0458604-4	G85R-YFP	G93A Sp.C. homog.	1uL direct spinal	4.17242	P&P; Br., Sp.C.	Paralyzed	+++
0458604-5	G85R-YFP	G93A Sp.C. homog.	1uL direct spinal	13.7	P&P; Br., Sp.C.	Asymptomatic	-
0538192-3	G85R-YFP	G93A Sp.C. homog.	1uL direct spinal	2.89112	P&P; Br., Sp.C.	Left limb paralyzed, right limb weak	++
0538191-1	G85R-YFP	G93A Sp.C. homog.	1uL direct spinal	6.43932	PBS perfuse, 1/2 & 1/2; Brain & Sp.C.	Paralyzed	++
0538191-2	G85R-YFP	G93A Sp.C. homog.	1uL direct spinal	2.89112	P&P; Br., Sp.C.	Left limb paralyzed, right limb weak	++
0538191-4	G85R-YFP	G93A Sp.C. homog.	1uL direct spinal	3.97529	P&P; Br., Sp.C.	Paralyzed	+++
0538197-1	G85R-YFP	G93A Sp.C. homog.	1uL direct spinal	1.05132	P&P; Br., Sp.C.	Fighting	-
0538917-1	G85R-YFP	G93A Sp.C. homog.	1uL direct spinal	6.6	Euthanized fighting - No tissue collected	Asymptomatic	Not Analyzed
0569076-3	G85R-YFP	G93A Sp.C. homog.	1uL direct spinal	19.4494	PBS perfuse, 1/2 & 1/2; Brain & Sp.C.	Asymptomatic	NO
0538917-4	G85R-YFP	G93A Sp.C. homog.	1uL direct spinal	6.6	Euthanized fighting - No tissue collected	Asymptomatic	Not Analyzed
0572713-5	G85R-YFP	G93A Sp.C. homog.	1uL direct spinal	19.4494	PBS perfuse, 1/2 & 1/2; Brain & Sp.C.	Asymptomatic; blood in urine	NO
0538916-1	G85R-YFP	G93A Sp.C. homog.	1uL direct spinal	12.7801	PBS perfuse, 1/2 & 1/2; Brain & Sp.C.	Self mutilating	NO
0579381-2	G85R-YFP	G93A Sp.C. homog.	1uL direct spinal	7.12925	PBS perfuse, 1/2 & 1/2; Brain & Sp.C.	Paralyzed	++
0579381-4	G85R-YFP	G93A Sp.C. homog.	1uL direct spinal	2.75971	PBS perfuse, 1/2 & 1/2; Brain & Sp.C.	Paralyzed	+++
0579381-5	G85R-YFP	G93A Sp.C. homog.	1uL direct spinal	16.5254	PBS perfuse, 1/2 & 1/2; Brain & Sp.C.	Asymptomatic	+++
0614982-2	G85R-YFP	G93A Sp.C. homog	1uL direct spinal	2.59544	PBS perfuse, 1/2 & 1/2; Brain & Sp.C.	Paralyzed - forelimb and hindlimb	+++
0614982-3	G85R-YFP	G93A Sp.C. homog	1uL direct spinal	11.3345	PBS perfuse, 1/2 & 1/2; Brain & Sp.C.	Asymptomatic	+++
0614981-1	G85R-YFP	G93A Sp.C. homog	1uL direct spinal	6.735	PBS perfuse, 1/2 & 1/2; Brain & Sp.C.	Paralyzed	+++
0616831-2	G85R-YFP	G93A Sp.C. homog	1uL direct spinal	2.82542	PBS perfuse, 1/2 & 1/2; Brain & Sp.C.	Paralyzed	+++
0616831-3	G85R-YFP	G93A Sp.C. homog	1uL direct spinal	3.15395	PBS perfuse, 1/2 & 1/2; Brain & Sp.C.	Paralyzed	+++
0616831-4	G85R-YFP	G93A Sp.C. homog	1uL direct spinal	7.88488	PBS perfuse, 1/2 & 1/2; Brain & Sp.C.	Paralyzed	+++
0616831-5	G85R-YFP	G93A Sp.C. homog	1uL direct spinal	3.15395	PBS perfuse, 1/2 & 1/2; Brain & Sp.C.	Paralyzed	+++
0616834-4	G85R-YFP	G93A Sp.C. homog	1uL direct spinal	12.0244	PBS perfuse, 1/2 & 1/2; Brain & Sp.C.	Paralyzed	+++
0990636-1	G85R-YFP	GurG93A-FVB SpC Homog. (Mouse 0884228-1)	1uL direct spinal	16.2	PBS perfuse, 1/2 & 1/2; Brain & Sp.C.	Asymptomatic	NO	-
0990637-1	G85R-YFP	GurG93A-FVB SpC Homog. (Mouse 0884228-1)	1uL direct spinal	8.0163	PBS perfuse, 1/2 & 1/2; Brain & Sp.C.	Paralyzed	+++
1009806-1	G85R-YFP	GurG93A-FVB SpC Homog. (Mouse 0884228-1)	1uL direct spinal	14.5	PBS perfuse, 1/2 & 1/2; Brain & Sp.C.	Mild hindlimb paresis	Not analyzed
1009806-2	G85R-YFP	GurG93A-FVB SpC Homog. (Mouse 0884228-1)	1uL direct spinal	16	PBS perfuse, 1/2 & 1/2; Brain & Sp.C.	Asymptomatic	Not analyzed
1009804-1	G85R-YFP	GurG93A-FVB SpC Homog. (Mouse 0884228-1)	1uL direct spinal	16	PBS perfuse, 1/2 & 1/2; Brain & Sp.C.	Asymptomatic	Not analyzed
1009804-2	G85R-YFP	GurG93A-FVB SpC Homog. (Mouse 0884228-1)	1uL direct spinal	4.73093	PBS perfuse, 1/2 & 1/2; Brain & Sp.C.	Ed' Fighting; Asymptomatic	NO
1009804-5	G85R-YFP	GurG93A-FVB SpC Homog. (Mouse 0884228-1)	1uL direct spinal	7.03069	PBS perfuse, 1/2 & 1/2; Brain & Sp.C.	Paralyzed	+++
0515998-1	G85R-YFP	G93A --> G85R-YFP homog. 0458597-1	1uL direct spinal	2.56259	P&P; Br., Sp.C.	Paralyzed	+++
0515998-2	G85R-YFP	G93A --> G85R-YFP homog. 0458597-1	1uL direct spinal	3.15395	P&P; Br., Sp.C.	Paralyzed	++
0515998-3	G85R-YFP	G93A --> G85R-YFP homog. 0458597-1	1uL direct spinal	2.56259	P&P; Br., Sp.C.	Paralyzed; Only left leg	++
0516019-2	G85R-YFP	G93A --> G85R-YFP homog. 0458597-1	1uL direct spinal	2.46403	P&P; Br., Sp.C.	Paralyzed	++
0538193-1	G85R-YFP	G93A --> G85R-YFP homog. 0458597-1	1uL direct spinal	2.49688	P&P; Br., Sp.C., Gast.	Paralyzed	+
0538195-1	G85R-YFP	G93A --> G85R-YFP homog. 0458597-1	1uL direct spinal	5.6		Found dead - 1/16/14	Not Analyzed
0579380-2	G85R-YFP	G93A --> G85R-YFP homog. 0458597-1	1uL direct spinal	3.74532	PBS perfuse, 1/2 & 1/2; Brain & Sp.C.	Paralyzed	++
0579380-5	G85R-YFP	G93A --> G85R-YFP homog. 0458597-1	1uL direct spinal	2.46403	P&P; Brain, Sp.C., DRG	Paralyzed; spastic paralysis	+++
0579382-1	G85R-YFP	G93A --> G85R-YFP homog. 0458597-1	1uL direct spinal	2.75971	PBS perfuse, 1/2 & 1/2; Brain & Sp.C.	Paralyzed	+++
0990650-1	G85R-YFP	i.sc w/ P1 G93A→G85R-YFP sp.c. Homog (Mouse 0614982-2)	2uL direct spinal	2.2669	PBS perfuse, 1/2 & 1/2 Brain; Frozen only Sp.C.	Paralyzed	Not Analyzed	+ silver brain stem; spinal cord harvested for inoculum preparation
0990642-2	G85R-YFP	i.sc w/ P1 G93A→G85R-YFP sp.c. Homog (Mouse 0614982-2)	2uL direct spinal	2.52973	PBS perfuse, 1/2 & 1/2 Brain; Frozen only Sp.C.	Paralyzed	Not Analyzed	+ silver brain stem; spinal cord harvested for inoculum preparation
0997255-1	G85R-YFP	i.sc w/ P1 G93A→G85R-YFP sp.c. Homog (Mouse 0614982-2)	1uL direct spinal	2.36546	PBS perfuse, 1/2 & 1/2 Brain; Frozen only Sp.C.	Paralyzed	Not Analyzed	+ silver brain stem; spinal cord harvested for inoculum preparation
0997255-2	G85R-YFP	i.sc w/ P1 G93A→G85R-YFP sp.c. Homog (Mouse 0614982-2)	1uL direct spinal	4.10671	Tissue not collected	Paralyzed	Not Analyzed
0997254-1	G85R-YFP	i.sc w/ P1 G93A→G85R-YFP sp.c. Homog (Mouse 0614982-2)	1uL direct spinal	2.82542	PBS perfuse, 1/2 & 1/2 Brain; Frozen only Sp.C.	Paralyzed	Not Analyzed	+ silver brain stem; spinal cord harvested for inoculum preparation
0997252-2	G85R-YFP	i.sc w/ P1 G93A→G85R-YFP sp.c. Homog (Mouse 0614982-2)	1uL direct spinal	2.59544	PBS perfuse, 1/2 & 1/2 Brain; Frozen only Sp.C.	Paralyzed	Not Analyzed	+ silver brain stem; spinal cord harvested for inoculum preparation
0997252-3	G85R-YFP	i.sc w/ P1 G93A→G85R-YFP sp.c. Homog (Mouse 0614982-2)	1uL direct spinal	2.36546	PBS perfuse, 1/2 & 1/2 Brain; Frozen only Sp.C.	Paralyzed	Not Analyzed	+ silver brain stem; spinal cord harvested for inoculum preparation
0997252-4	G85R-YFP	i.sc w/ P1 G93A→G85R-YFP sp.c. Homog (Mouse 0614982-2)	1uL direct spinal	4.10671	Tissue not collected	Paralyzed	Not Analyzed
	Passage 1 #1	Passage 1 #2	Passage 1 #3	Passage 1 #4		Passage 2 045897-1	Passage 2 06414982-2
	11.3017	2.89112	2.59544	7		2.56259	2.2669
	4.10671	6.43932	6.735	8		3.15395	2.52973
	6.20934	2.89112	2.82542	14.5		2.56259	4.1
	3.08824	3.97529	3.15395			2.46403	2.36546
	5.45371	7.12925	7.88488			2.49688	2.82542
	4.17242	2.75971	3.15395			3.7	2.59544
			12.0244			2.46403	2.36546
						2.75971	4.1
Average	5.72201	4.34764	4.39144	9.83333		2.77047	2.89355

## Sheet: L126Z in G85R-YFP
Animal #	Genetic Bkg	Inoculum	Route	Incubation period (months)	Tissue Collection	Notes	Inclusion Pathology Score
0560890-3	G85R-YFP	L126Z homog.	1uL direct spinal	18.7594	PBS perfuse, 1/2 & 1/2; Brain & Sp.C.	Left limb paralyzed, right limb weak	+++
0522091-2	G85R-YFP	L126Z homog.	1uL direct spinal	19.1537		Asymptomatic	+++
0522091-3	G85R-YFP	L126Z homog.	1uL direct spinal	9.3633	PBS perfuse, 1/2 & 1/2; Brain & Sp.C.	Paralyzed	+++
0522091-4	G85R-YFP	L126Z homog.	1uL direct spinal	8.5091	PBS perfuse, 1/2 & 1/2; Brain & Sp.C.	Paralyzed	+++
0593951-1	G85R-YFP	L126Z L45-->G85R-YFP Sp.C. homog.	1uL direct spinal	15.8026	PBS perfuse, 1/2 & 1/2; Brain & Sp.C.	Asymptomatic	-
0593951-2	G85R-YFP	L126Z L45-->G85R-YFP Sp.C. homog.	1uL direct spinal	5.48656	PBS perfuse, 1/2 & 1/2; Brain & Sp.C.	Paralyzed	+++
0593951-4	G85R-YFP	L126Z L45-->G85R-YFP Sp.C. homog.	1uL direct spinal	5.32229	PBS perfuse, 1/2 & 1/2; Brain & Sp.C.	Paralyzed	+++
0593952-1	G85R-YFP	L126Z L45-->G85R-YFP Sp.C. homog.	1uL direct spinal	5.97937	PBS perfuse, 1/2 & 1/2; Brain & Sp.C.	Paralyzed	+++
0593952-3	G85R-YFP	L126Z L45-->G85R-YFP Sp.C. homog.	1uL direct spinal	6.60359	PBS perfuse, 1/2 & 1/2; Brain & Sp.C.	weak grip left hindlimb	-
		L126Z homogenate		P1-L126ZG85R-SOD1:YFP
		18.7594		5.48656
		9.3633		5.32229
		8.5091		5.97937
				6.60359
	Average	12.2106		5.84795

## Sheet: H46R in G85R-YFP
Animal #	Genetic Bkg	Inoculum	Route	Incubation period (months)	Tissue Collection	Notes	Inclusion Pathology Score
0843852-1	G85R-YFP	H46R +/+ rat Sp.C. homog.	1uL direct spinal	16.2297	PBS perfuse, 1/2 & 1/2; Brain & Sp.C.	Asymptomatic	+++
0843852-2	G85R-YFP	H46R +/+ rat Sp.C. homog.	1uL direct spinal	16.2297	PBS perfuse, 1/2 & 1/2; Brain & Sp.C.	Asymptomatic	+++
0843852-3	G85R-YFP	H46R +/+ rat Sp.C. homog.	1uL direct spinal	16.2297	PBS perfuse, 1/2 & 1/2; Brain & Sp.C.	Asymptomatic	+++
0843853-1	G85R-YFP	H46R +/+ rat Sp.C. homog.	1uL direct spinal	16.2297	PBS perfuse, 1/2 & 1/2; Brain & Sp.C.	Asymptomatic	-
0843853-3	G85R-YFP	H46R +/+ rat Sp.C. homog.	1uL direct spinal	16.2297	PBS perfuse, 1/2 & 1/2; Brain & Sp.C.	Asymptomatic (Self Mut. Tail)	+++
0851648-3	G85R-YFP	H46R +/+ rat Sp.C. homog.	1uL direct spinal	15.277	PBS perfuse, 1/2 & 1/2; Brain & Sp.C.	Asymptomatic	+++
0856965-2	G85R-YFP	H46R +/+ rat Sp.C. homog.	1uL direct spinal	15.0141	PBS perfuse, 1/2 & 1/2; Brain & Sp.C.	Asymptomatic	+++
0856963-1	G85R-YFP	H46R +/+ rat Sp.C. homog.	1uL direct spinal	15.0141	PBS perfuse, 1/2 & 1/2; Brain & Sp.C.	Asymptomatic	++
0856964-1	G85R-YFP	H46R +/+ rat Sp.C. homog.	1uL direct spinal	15.0141	PBS perfuse, 1/2 & 1/2; Brain & Sp.C.	Asymptomatic	+--
0856964-2	G85R-YFP	H46R +/+ rat Sp.C. homog.	1uL direct spinal	5.28944	PBS perfuse, 1/2 & 1/2; Brain & Sp.C.	E'd fighting	-
0856962-1	G85R-YFP	H46R +/- rat Sp.C. homog.	1uL direct spinal	15.0141	PBS perfuse, 1/2 & 1/2; Brain & Sp.C.	Asymptomatic	+
0856962-3	G85R-YFP	H46R +/- rat Sp.C. homog.	1uL direct spinal	4.33668		FD 7/31/18	Not analyzed
0856962-4	G85R-YFP	H46R +/- rat Sp.C. homog.	1uL direct spinal	15.0141	PBS perfuse, 1/2 & 1/2; Brain & Sp.C.	Asymptomatic	-
0856960-1	G85R-YFP	H46R +/- rat Sp.C. homog.	1uL direct spinal	15.0141	PBS perfuse, 1/2 & 1/2; Brain & Sp.C.	Asymptomatic-	-
0856960-2	G85R-YFP	H46R +/- rat Sp.C. homog.	1uL direct spinal	15.0141	PBS perfuse, 1/2 & 1/2; Brain & Sp.C.	Asymptomatic	-
0856961-2	G85R-YFP	H46R +/- rat Sp.C. homog.	1uL direct spinal	15.0141	PBS perfuse, 1/2 & 1/2; Brain & Sp.C.	Asymptomatic	-
0856961-4	G85R-YFP	H46R +/- rat Sp.C. homog.	1uL direct spinal	9.23188	PBS perfuse, 1/2 & 1/2; Brain & Sp.C.	E'd Tumor	-
0925393-1	G85R-YFP	Conc H46R +/+ rat Sp.C. homog.	1uL direct spinal	11.9259	PBS perfuse, 1/2 & 1/2; Brain & Sp.C.	Asymptomatic	-
0925393-2	G85R-YFP	Conc H46R +/+ rat Sp.C. homog.	1uL direct spinal	7.91773	PBS perfuse, 1/2 & 1/2; Brain & Sp.C.	Forelimb paralysis - gait abnormal	+++
0925393-3	G85R-YFP	Conc H46R +/+ rat Sp.C. homog.	1uL direct spinal	11.9259	PBS perfuse, 1/2 & 1/2; Brain & Sp.C.	Asymptomatic	-
0925393-5	G85R-YFP	Conc H46R +/+ rat Sp.C. homog.	1uL direct spinal	11.9259	PBS perfuse, 1/2 & 1/2; Brain & Sp.C.	Asymptomatic	-
0925388-5	G85R-YFP	Conc H46R +/+ rat Sp.C. homog.	1uL direct spinal	11.9259	PBS perfuse, 1/2 & 1/2; Brain & Sp.C.	Asymptomatic	-

## Sheet: GurWT in G85R-YFP
Animal #	Genetic Bkg	Inoculum	Route	Incubation period (months)	Tissue Collection	Notes	Inclusion Pathology Score
0430692-1	G85R-YFP	GurWT Sp.C. homog.	1uL direct spinal	18.9		Found dead - 2/13/15; flooded cage	Not Analyzed
0430692-2	G85R-YFP	GurWT Sp.C. homog.	1uL direct spinal	10.3818	P&P; Br., Sp.C.	Paralyzed	+++
0430692-3	G85R-YFP	GurWT Sp.C. homog.	1uL direct spinal	20.1393	P&P; Br., Sp.C.	No paralysis	+-
0430692-4	G85R-YFP	GurWT Sp.C. homog.	1uL direct spinal	2.2012	P&P; Br., Sp.C.	No paralysis	Not Analyzed
0530293-1	G85R-YFP	GurWT Sp.C. homog.	1uL direct spinal	19.5479	PBS perfuse, 1/2 & 1/2; Brain & Sp.C.	Asymptomatic	NO
0530293-3	G85R-YFP	GurWT Sp.C. homog.	1uL direct spinal	19.5479	PBS perfuse, 1/2 & 1/2; Brain & Sp.C.	Asymptomatic	+
0530293-4	G85R-YFP	GurWT Sp.C. homog.	1uL direct spinal	5.32229	P&P; Br., Sp.C.	No paralysis; fighting	NO
0530293-5	G85R-YFP	GurWT Sp.C. homog.	1uL direct spinal	19.5479	PBS perfuse, 1/2 & 1/2; Brain & Sp.C.	Asymptomatic	NO
0533879-1	G85R-YFP	GurWT Sp.C. homog.	1uL direct spinal	12.5501	PBS perfuse, 1/2 & 1/2; Brain & Sp.C.	Weak; Swollen right leg and foot	+-
0570071-2	G85R-YFP	GurWT Sp.C. homog.	1uL direct spinal	13.1086	PBS perfuse, 1/2 & 1/2; Brain & Sp.C.	Paralyzed; fighting or self mutilation	+-
0570071-4	G85R-YFP	GurWT Sp.C. homog.	1uL direct spinal	19.318	PBS perfuse, 1/2 & 1/2; Brain & Sp.C.	Asymptomatic	-
0533880-1	G85R-YFP	GurWT Sp.C. homog.	1uL direct spinal	19.318	PBS perfuse, 1/2 & 1/2; Brain & Sp.C.	Asymptomatic	+
0533880-4	G85R-YFP	GurWT Sp.C. homog.	1uL direct spinal	19.318	PBS perfuse, 1/2 & 1/2; Brain & Sp.C.	Asymptomatic	+-
0623158-1	G85R-YFP	GurWT-->G85R-YFP Sp.C. homog	1uL direct spinal	16.394	PBS perfuse, 1/2 & 1/2; Brain & Sp.C.	Asymptomatic	+
0623158-3	G85R-YFP	GurWT-->G85R-YFP Sp.C. homog	1uL direct spinal	16.394	PBS perfuse, 1/2 & 1/2; Brain & Sp.C.	Asymptomatic	NO
0623158-4	G85R-YFP	GurWT-->G85R-YFP Sp.C. homog	1uL direct spinal	16.394	PBS perfuse, 1/2 & 1/2; Brain & Sp.C.	Asymptomatic	NO

## Sheet: Rec SOD in G85R-YFP
Animal #	Genetic Bkg	Inoculum	Route	Incubation period (months)	Tissue Collection	Notes	Inclusion Pathology Score
0426236-1	G85R-YFP	PBS	1uL direct spinal	1.90551	P&P; Br., Sp.C.	No paralysis	Not analyzed
0426236-2	G85R-YFP	PBS	1uL direct spinal	2.52973	P&P; Br., Sp.C.	No paralysis	NO
0426236-3	G85R-YFP	PBS	1uL direct spinal	6.34076		Euthanized	Not analyzed
0426235-1	G85R-YFP	PBS	1uL direct spinal	20.3693	PBS perfuse, 1/2 & 1/2; Brain & Sp.C.	No paralysis	NO
0426235-2	G85R-YFP	PBS	1uL direct spinal	20.3693	PBS perfuse, 1/2 & 1/2; Brain & Sp.C.	No paralysis	NO
0516552-2	G85R-YFP	PBS	1uL direct spinal	18.9237	PBS perfuse, 1/2 & 1/2; Brain & Sp.C.	distended abdomen; No paralysis	+++
0516552-3	G85R-YFP	PBS	1uL direct spinal	2.98968		Euthanized; Fighting -	Not analyzed
0516552-4	G85R-YFP	PBS	1uL direct spinal	2.98968		Euthanized; Fighting -	Not analyzed
0516549-1	G85R-YFP	PBS	1uL direct spinal	19.5151	PBS perfuse, 1/2 & 1/2; Brain & Sp.C.	No paralysis	NO
0516549-2	G85R-YFP	PBS	1uL direct spinal	19.5151	PBS perfuse, 1/2 & 1/2; Brain & Sp.C.	No paralysis	NO
0516549-3	G85R-YFP	PBS	1uL direct spinal	19.5151	PBS perfuse, 1/2 & 1/2; Brain & Sp.C.	No paralysis	NO
0516549-4	G85R-YFP	PBS	1uL direct spinal	19.5151	PBS perfuse, 1/2 & 1/2; Brain & Sp.C.	No paralysis	NO
0516549-5	G85R-YFP	PBS	1uL direct spinal	3.8		Euthanized; Asymptomatic	Not analyzed
0495502-1	G85R-YFP	Purified WT fibrils	1uL direct spinal	8.27912	P&P; Br., Sp.C.	Fighting; Some weakness	+
0495502-2	G85R-YFP	Purified WT fibrils	1uL direct spinal	15.1784	PBS perfuse, 1/2 & 1/2; Brain & Sp.C., DRG	Self mutilating; some weakness	Not analyzed
0542813-3	G85R-YFP	Purified WT fibrils	1uL direct spinal	9.79039	P&P; Br., Sp.C.	Paralyzed	Not analyzed
0495502-4	G85R-YFP	Purified WT fibrils	1uL direct spinal	8.64052	PBS perfuse, 1/2 & 1/2; Brain & Sp.C.	Paralyzed; limited hind limb muscle atrophy	+++
0515462-5	G85R-YFP	Purified WT fibrils	1uL direct spinal	4.43525	P&P; Br., Sp.C.	not extend. legs; self-mutilating	+-
0561003-3	G85R-YFP	Recomb. WT fibrils	1uL direct spinal	8.54195	PBS perfuse, 1/2 & 1/2; Brain & Sp.C.	Fighting; unable to urinate	+
0561002-1	G85R-YFP	Recomb. WT fibrils	1uL direct spinal	11.5645	PBS perfuse, 1/2 & 1/2; Brain & Sp.C.	Paralysis	++
0561001-2	G85R-YFP	Recomb. WT fibrils	1uL direct spinal	11.3674	PBS perfuse, 1/2 & 1/2; Brain & Sp.C.	Parlayzed	+++
0561001-3	G85R-YFP	Recomb. WT fibrils	1uL direct spinal	9.26473	PBS perfuse, 1/2 & 1/2; Brain & Sp.C.	Paralyzed	+++
0667794-1	G85R-YFP	recWT fibrils	1uL direct spinal	10.3161	PBS perfuse, 1/2 & 1/2; Brain & Sp.C.	Paralyzed	++
0667795-1	G85R-YFP	recWT fibrils	1uL direct spinal	15.8683	PBS perfuse, 1/2 & 1/2; Brain & Sp.C.	Asymptomatic	-
0673537-1	G85R-YFP	recWT fibrils	1uL direct spinal	18.1681		Injured Euthanized, Asymptomatic	Not analyzed
0673538-1	G85R-YFP	recWT fibrils	1uL direct spinal	14.0614	PBS perfuse, 1/2 & 1/2; Brain & Sp.C.	Not paralyzed	-
0674968-2	G85R-YFP	recWT fibrils	1uL direct spinal	18.3652	PBS perfuse, 1/2 & 1/2; Brain & Sp.C.	Not paralyzed	++
0674969-1	G85R-YFP	recWT fibrils	1uL direct spinal	16.1969	PBS perfuse, 1/2 & 1/2; Brain & Sp.C.	Paralyzed	Not analyzed
0572072-1	G85R-YFP	Recomb. A4V fibrils	1uL direct spinal	4.2	PBS perfuse, 1/2 & 1/2; Brain & Sp.C.	Injection injury	-
0572072-3	G85R-YFP	Recomb. A4V fibrils	1uL direct spinal	9.429	PBS perfuse, 1/2 & 1/2; Brain & Sp.C.	Paralyzed - right leg	++
0572074-1	G85R-YFP	Recomb. A4V fibrils	1uL direct spinal	14.4556	PBS perfuse, 1/2 & 1/2; Brain & Sp.C.	Paralyzed	+++
0572074-2	G85R-YFP	Recomb. A4V fibrils	1uL direct spinal	8.27912	PBS perfuse, 1/2 & 1/2; Brain & Sp.C.	Paralyzed	+++
0572074-4	G85R-YFP	Recomb. A4V fibrils	1uL direct spinal	11.006	PBS perfuse, 1/2 & 1/2; Brain & Sp.C.	Paralyzed	+++
0662758-2	G85R-YFP	recG37R fibrils	1uL direct spinal	9.10047	PBS perfuse, 1/2 & 1/2; Brain & Sp.C.	Paralyzed	+++
0662760-1	G85R-YFP	recG37R fibrils	1uL direct spinal	8.67337	PBS perfuse, 1/2 & 1/2; Brain & Sp.C.	Paralyzed	+++
0662760-2	G85R-YFP	recG37R fibrils	1uL direct spinal	10.5132	PBS perfuse, 1/2 & 1/2; Brain & Sp.C.	Paralyzed	++
0662760-3	G85R-YFP	recG37R fibrils	1uL direct spinal	14.6527	PBS perfuse, 1/2 & 1/2; Brain & Sp.C.	Paralyzed	+++
0662760-4	G85R-YFP	recG37R fibrils	1uL direct spinal	11.0388	PBS perfuse, 1/2 & 1/2; Brain & Sp.C.	Paralyzed	++
0662759-3	G85R-YFP	recG37R fibrils	1uL direct spinal	8.77193	PBS perfuse, 1/2 & 1/2; Brain & Sp.C.	Paralyzed	++
0662761-3	G85R-YFP	recG37R fibrils	1uL direct spinal	15.5726	PBS perfuse, 1/2 & 1/2; Brain & Sp.C.	Not paralyzed	NO
0662761-4	G85R-YFP	recG37R fibrils	1uL direct spinal	15.5726	PBS perfuse, 1/2 & 1/2; Brain & Sp.C.	Not paralyzed	NO
0683175-5	G85R-YFP	recG41S fibrils	1uL direct spinal	15.8683	PBS perfuse, 1/2 & 1/2; Brain & Sp.C.	Paralyzed	+++
0683174-2	G85R-YFP	recG41S fibrils	1uL direct spinal	9.98752	PBS perfuse, 1/2 & 1/2; Brain & Sp.C.	Paralyzed	+
0683174-3	G85R-YFP	recG41S fibrils	1uL direct spinal	5.58512		Found dead -
0681284-2	G85R-YFP	recH46R fibrils	1uL direct spinal	16.5911	PBS perfuse, 1/2 & 1/2; Brain & Sp.C.	Paralyzed	Not analyzed
0681284-3	G85R-YFP	recH46R fibrils	1uL direct spinal	17.741	PBS perfuse, 1/2 & 1/2; Brain & Sp.C.	weak grip left hindlimb	+++
0681284-4	G85R-YFP	recH46R fibrils	1uL direct spinal	17.741	PBS perfuse, 1/2 & 1/2; Brain & Sp.C.	Paresis left hindlimb	+++
0681286-1	G85R-YFP	recH46R fibrils	1uL direct spinal	17.741	PBS perfuse, 1/2 & 1/2; Brain & Sp.C.	Asymptomatic	+++
0681286-2	G85R-YFP	recH46R fibrils	1uL direct spinal	4.36954	PBS perfuse, 1/2 & 1/2; Brain & Sp.C.	Asymptomatic	NO
0681286-3	G85R-YFP	recH46R fibrils	1uL direct spinal	17.741	PBS perfuse, 1/2 & 1/2; Brain & Sp.C.	Asympomatic	+++
0681633-1	G85R-YFP	recH46R fibrils	1uL direct spinal	17.6424	PBS perfuse, 1/2 & 1/2; Brain & Sp.C.	weak grip right hindlimb	+++
0681633-3	G85R-YFP	recH46R fibrils	1uL direct spinal	14.6199	PBS perfuse, 1/2 & 1/2; Brain & Sp.C.	Paralyzed	+++
0681633-4	G85R-YFP	recH46R fibrils	1uL direct spinal	17.6424	PBS perfuse, 1/2 & 1/2; Brain & Sp.C.	Assymptomatic	NO
0681630-1	G85R-YFP	recH46R fibrils	1uL direct spinal	15.4084	PBS perfuse, 1/2 & 1/2; Brain & Sp.C.	Paralyzed	+++
0681630-5	G85R-YFP	recH46R fibrils	1uL direct spinal	15.9997	PBS perfuse, 1/2 & 1/2; Brain & Sp.C.	Asymptomatic	+++
0679149-1	G85R-YFP	recG85R fibrils	1uL direct spinal	11.3674	PBS perfuse, 1/2 & 1/2; Brain & Sp.C.	Paralyzed	+++
0679149-4	G85R-YFP	recG85R fibrils	1uL direct spinal	17.971	PBS perfuse, 1/2 & 1/2; Brain & Sp.C.	Asymptomatic	Not analyzed
0679149-5	G85R-YFP	recG85R fibrils	1uL direct spinal	12.0573	PBS perfuse, 1/2 & 1/2; Brain & Sp.C.	Paralyzed	+++
0679151-2	G85R-YFP	recG85R fibrils	1uL direct spinal	8.47625	PBS perfuse, 1/2 & 1/2; Brain & Sp.C.	Paralyzed	+++
0679150-3	G85R-YFP	recG85R fibrils	1uL direct spinal	7.29351	PBS perfuse, 1/2 & 1/2; Brain & Sp.C.	Paralyzed	+++
0679150-4	G85R-YFP	recG85R fibrils	1uL direct spinal	15.8683	PBS perfuse, 1/2 & 1/2; Brain & Sp.C.	Paralyzed	+++
0679146-1	G85R-YFP	recG85R fibrils	1uL direct spinal	12.1887	PBS perfuse, 1/2 & 1/2; Brain & Sp.C.	Paralyzed	+++
0680823-1	G85R-YFP	recG93C fibrils	1uL direct spinal	15.5398	PBS perfuse, 1/2 & 1/2; Brain & Sp.C.	Paralyzed	+++
0721077-2	G85R-YFP	recG93C fibrils	1uL direct spinal	15.3098	PBS perfuse, 1/2 & 1/2; Brain & Sp.C.	Paralyzed	+++
0680822-1	G85R-YFP	recG93C fibrils	1uL direct spinal	10.1518	PBS perfuse, 1/2 & 1/2; Brain & Sp.C.	Paralyzed	+
0684510-1	G85R-YFP	recG93C fibrils	1uL direct spinal	17.7081	PBS perfuse, 1/2 & 1/2; Brain & Sp.C.	Asymptomatic	++
0681285-1	G85R-YFP	recG93C fibrils	1uL direct spinal	14.817	PBS perfuse, 1/2 & 1/2; Brain & Sp.C.	Paralyzed	+++
0681285-2	G85R-YFP	recG93C fibrils	1uL direct spinal	11.4988	PBS perfuse, 1/2 & 1/2; Brain & Sp.C.	Paralyzed	+++
0681283-4	G85R-YFP	recG93C fibrils	1uL direct spinal	12.8458	PBS perfuse, 1/2 & 1/2; Brain & Sp.C.	Paralyzed	+++
0664325-1	G85R-YFP	recE100K fibrils	1uL direct spinal	2.10263	PBS perfuse, 1/2 & 1/2; Brain & Sp.C.	Not paralyzed; spontaneous mass	NO
0664325-2	G85R-YFP	recE100K fibrils	1uL direct spinal	19.6136	PBS perfuse, 1/2 & 1/2; Brain & Sp.C.	Not paralyzed	NO
0664325-5	G85R-YFP	recE100K fibrils	1uL direct spinal	12.2873	PBS perfuse, 1/2 & 1/2; Brain & Sp.C.	Paralyzed	+++
0664332-1	G85R-YFP	recE100K fibrils	1uL direct spinal	5.94651		Found dead -	Not analyzed
0681632-1	G85R-YFP	recE100K fibrils	1uL direct spinal	15.9997	PBS perfuse, 1/2 & 1/2; Brain & Sp.C.	Paralyzed	+++
0681632-2	G85R-YFP	recE100K fibrils	1uL direct spinal	15.6		Asymptomatic; E'd for fighting	Not analyzed
0681632-4	G85R-YFP	recE100K fibrils	1uL direct spinal	15.047	PBS perfuse, 1/2 & 1/2; Brain & Sp.C.	Paralyzed	+++
0681631-3	G85R-YFP	recE100K fibrils	1uL direct spinal	16.3283	PBS perfuse, 1/2 & 1/2; Brain & Sp.C.	Paralyzed	+++
0664327-1	G85R-YFP	recD101N fibrils	1uL direct spinal	15.9012	PBS perfuse, 1/2 & 1/2; Brain & Sp.C.	Not paralyzed	NO
0664327-2	G85R-YFP	recD101N fibrils	1uL direct spinal	9.79039	PBS perfuse, 1/2 & 1/2; Brain & Sp.C.	Paralyzed	+++
0664327-3	G85R-YFP	recD101N fibrils	1uL direct spinal	10.3818	PBS perfuse, 1/2 & 1/2; Brain & Sp.C.	Paralyzed	+++
0664330-1	G85R-YFP	recD101N fibrils	1uL direct spinal	9.56042	PBS perfuse, 1/2 & 1/2; Brain & Sp.C.	Paralyzed	++
0664330-2	G85R-YFP	recD101N fibrils	1uL direct spinal	14.7513	PBS perfuse, 1/2 & 1/2; Brain & Sp.C.	Paralyzed	++
0664328-3	G85R-YFP	recD101N fibrils	1uL direct spinal	8.70622	PBS perfuse, 1/2 & 1/2; Brain & Sp.C.	paralyzed	+++
0664324-1	G85R-YFP	recD101N fibrils	1uL direct spinal	15.8683	PBS perfuse, 1/2 & 1/2; Brain & Sp.C.	Not paralyzed	+-
0664324-4	G85R-YFP	recD101N fibrils	1uL direct spinal	9.16617	PBS perfuse, 1/2 & 1/2; Brain & Sp.C.	paralyzed	+++
0572073-2	G85R-YFP	Recomb. WT control non-fibril	1uL direct spinal	6.20934	PBS perfuse, 1/2 & 1/2; Brain & Sp.C.	No paralysis; Difficulty urinating	NO
0572073-3	G85R-YFP	Recomb. WT control non-fibril	1uL direct spinal	15.8026	PBS perfuse, 1/2 & 1/2; Brain & Sp.C.	Not paralyzed	NO
0572073-4	G85R-YFP	Recomb. WT control non-fibril	1uL direct spinal	15.8026	PBS perfuse, 1/2 & 1/2; Brain & Sp.C.	Not paralyzed	NO
0572071-1	G85R-YFP	Recomb. WT control non-fibril	1uL direct spinal	7.78632	PBS perfuse, 1/2 & 1/2; Brain & Sp.C.	Paralyzed; not moving	NO
0572071-2	G85R-YFP	Recomb. WT control non-fibril	1uL direct spinal	15.8026	PBS perfuse, 1/2 & 1/2; Brain & Sp.C.	weak grip right hindlimb	+
0572071-4	G85R-YFP	Recomb. WT control non-fibril	1uL direct spinal	7.6		Found dead -	Not analyzed

## Sheet: IM & ICV G85R-YFP
Animal #	Genetic Bkg	Inoculum	Route	Incubation period (months)	Tissue Collection	Notes	Inclusion Pathology Score
0447836-1	G85R-YFP	G93A Sp.C. homog.	2ul bilateral hind i.m.	19.8108	PBS perfuse, 1/2 & 1/2; Brain & Sp.C.	Asymptomatic	-
0447836-2	G85R-YFP	G93A Sp.C. homog.	2ul bilateral hind i.m.	2.16834		Found dead	Not analyzed
0447836-3	G85R-YFP	G93A Sp.C. homog.	2ul bilateral hind i.m.	19.8108	PBS perfuse, 1/2 & 1/2; Brain & Sp.C.	Asymptomatic	-
0447836-4	G85R-YFP	G93A Sp.C. homog.	2ul bilateral hind i.m.	19.8108	PBS perfuse, 1/2 & 1/2; Brain & Sp.C.	Asymptomatic	++
0447836-5	G85R-YFP	G93A Sp.C. homog.	2ul bilateral hind i.m.	19.1865	PBS perfuse, 1/2 & 1/2; Brain & Sp.C.	Asymptomatic	-
0447835-1	G85R-YFP	G93A Sp.C. homog.	2ul bilateral hind i.m.	19.1865	PBS perfuse, 1/2 & 1/2; Brain & Sp.C.	Asymptomatic	-
0616833-2	G85R-YFP	G93A-->G85R-YFP Sp.C. homog	2uL i.c.v.	5.09232	PBS perfuse, 1/2 & 1/2; Brain & Sp.C.	Parlyazed, front limbs	+++
0616833-3	G85R-YFP	G93A-->G85R-YFP Sp.C. homog	2uL i.c.v.	8.54195	PBS perfuse, 1/2 & 1/2; Brain & Sp.C.	Parlyazed, front limbs	++
0616830-3	G85R-YFP	G93A-->G85R-YFP Sp.C. homog	2uL i.c.v.	4.36954	PBS perfuse, 1/2 & 1/2; Brain & Sp.C.	Forelimbs paralyzed	+++
0616830-4	G85R-YFP	G93A-->G85R-YFP Sp.C. homog	2uL i.c.v.	3.81103	PBS perfuse, 1/2 & 1/2; Brain & Sp.C.	Forelimbs paralyzed	+++
0616830-5	G85R-YFP	G93A-->G85R-YFP Sp.C. homog	2uL i.c.v.	7.26066	PBS perfuse, 1/2 & 1/2; Brain & Sp.C.	Forelimbs paralyzed	+++
0616832-1	G85R-YFP	G93A-->G85R-YFP Sp.C. homog	2uL i.c.v.	6.57073	PBS perfuse, 1/2 & 1/2; Brain & Sp.C.	Paralyzed	+++
				ICV P1-G93AG85R-SOD1:YFP
				5.09232
				8.54195
				4.36954
				3.81103
				7.26066
				6.57073
			average	5.94104

## Sheet: G85R-G86R in G85R-YFP
Animal #	Genetic Bkg	Inoculum	Route	Incubation period (months)	Tissue Collection	Notes	Inclusion Pathology Score
0633730-2	G85R-YFP	G85R Sp.C. homog.	1uL direct spinal	15.8683	PBS perfuse, 1/2 & 1/2; Brain & Sp.C.	Asymptomatic	+
0633726-1	G85R-YFP	G85R Sp.C. homog.	1uL direct spinal	5.32229	PBS perfuse, 1/2 & 1/2; Brain & Sp.C.	Paralyzed	+++
0633726-4	G85R-YFP	G85R Sp.C. homog.	1uL direct spinal	6.80071	PBS perfuse, 1/2 & 1/2; Brain & Sp.C.	Paralyzed	+++
0633727-1	G85R-YFP	G85R Sp.C. homog.	1uL direct spinal	6.11078	PBS perfuse, 1/2 & 1/2; Brain & Sp.C.	Paralyzed	++
0633727-2	G85R-YFP	G85R Sp.C. homog.	1uL direct spinal	3.74532	PBS perfuse, 1/2 & 1/2; Brain & Sp.C.	Paralyzed	++
0633727-4	G85R-YFP	G85R Sp.C. homog.	1uL direct spinal	2.89112	PBS perfuse, 1/2 & 1/2; Brain & Sp.C.	Paralyzed	++
0633727-5	G85R-YFP	G85R Sp.C. homog.	1uL direct spinal	15.8683	PBS perfuse, 1/2 & 1/2; Brain & Sp.C.	Not paralyzed	++
0662764-2	G85R-YFP	G86R Sp.C. homog.	1uL direct spinal	15.5726	PBS perfuse, 1/2 & 1/2; Brain & Sp.C.	Asymptomatic	NO
0662765-4	G85R-YFP	G86R Sp.C. homog.	1uL direct spinal	15.5726	PBS perfuse, 1/2 & 1/2; Brain & Sp.C.	Not paralyzed	NO
0676064-1	G85R-YFP	G86R Sp.C. homog.	1uL direct spinal	5.68368	PBS perfuse, 1/2 & 1/2; Brain & Sp.C.	Lethargic and scruffy; Not paralyzed	NO
0676064-2	G85R-YFP	G86R Sp.C. homog.	1uL direct spinal			Found dead	Not Analyzed
0676064-3	G85R-YFP	G86R Sp.C. homog.	1uL direct spinal	18.5295	PBS perfuse, 1/2 & 1/2; Brain & Sp.C.	Asymptomatic	NO
0676049-1	G85R-YFP	G86R Sp.C. homog.	1uL direct spinal	18.5295	PBS perfuse, 1/2 & 1/2; Brain & Sp.C.	Asymptomatic	NO
0676049-2	G85R-YFP	G86R Sp.C. homog.	1uL direct spinal	18.4309	PBS perfuse, 1/2 & 1/2; Brain & Sp.C.	Asymptomatic	NO
0734873-3	G85R-YFP	G86R Sp.C. homog.	1uL direct spinal	15.6	Missing 07/26/2017	No prior indication of weakness	Not Analyzed
				Average months to paralysis for G85R homogenate
				5.32229
				6.80071
				6.11078
				3.74532
				2.89112
			Average	4.97405

## Sheet: L126Z inj
Animal #	Genetic Bkg	Inoculum	Route	Incubation period (months)	Tissue Collection	Notes	Inclusion Pathology Score
0633725-1	L126Z L45	L126Z L45 Sp.C. homog.	1uL direct spinal	3.90959	PBS perfuse, 1/2 & 1/2; Brain & Sp.C.	Paralyzed	+++
0633725-4	L126Z L45	L126Z L45 Sp.C. homog.	1uL direct spinal	2.75971	PBS perfuse, 1/2 & 1/2; Brain & Sp.C.	Paralyzed	+++
0633725-5	L126Z L45	L126Z L45 Sp.C. homog.	1uL direct spinal	3.58105	PBS perfuse, 1/2 & 1/2; Brain & Sp.C.	Paralyzed	++
0633733-1	L126Z L45	L126Z L45 Sp.C. homog.	1uL direct spinal	2.72685	PBS perfuse, 1/2 & 1/2; Brain & Sp.C.	Paralyzed	++
0633732-1	L126Z L45	L126Z L45 Sp.C. homog.	1uL direct spinal	2.92398	PBS perfuse, 1/2 & 1/2; Brain & Sp.C.	Paralyzed	+
0633732-2	L126Z L45	L126Z L45 Sp.C. homog.	1uL direct spinal	2.75971	PBS perfuse, 1/2 & 1/2; Brain & Sp.C.	Paralyzed	++
0633732-3	L126Z L45	L126Z L45 Sp.C. homog.	1uL direct spinal	2.92398	PBS perfuse, 1/2 & 1/2; Brain & Sp.C.	Paralyzed	++
0635262-1	L126Z L45	L126Z L45 Sp.C. homog.	1uL direct spinal	3.21966	PBS perfuse, 1/2 & 1/2; Brain & Sp.C.	Paralyzed	+
0635262-5	L126Z L45	L126Z L45 Sp.C. homog.	1uL direct spinal	3.08824	PBS perfuse, 1/2 & 1/2; Brain & Sp.C.	Paralyzed	+++
0635263-2	L126Z L45	L126Z L45 Sp.C. homog.	1uL direct spinal	2.66115	PBS perfuse, 1/2 & 1/2; Brain & Sp.C.	Paralyzed	++
0664357-1	L126Z L45	Q103Z D-14 Sp.C. homog.	1uL direct spinal	2.89112	PBS perfuse, 1/2 & 1/2; Brain & Sp.C.	Paralyzed	++
0664357-2	L126Z L45	Q103Z D-14 Sp.C. homog.	1uL direct spinal	2.89112	PBS perfuse, 1/2 & 1/2; Brain & Sp.C.	Paralyzed	++
0664357-3	L126Z L45	Q103Z D-14 Sp.C. homog.	1uL direct spinal	2.62829	PBS perfuse, 1/2 & 1/2; Brain & Sp.C.	Paralyzed	+
0664363-2	L126Z L45	Q103Z D-14 Sp.C. homog.	1uL direct spinal	3.35107	PBS perfuse, 1/2 & 1/2; Brain & Sp.C.	Paralyzed	++
0664363-4	L126Z L45	Q103Z D-14 Sp.C. homog.	1uL direct spinal	2.66115	PBS perfuse, 1/2 & 1/2; Brain & Sp.C.	Paralyzed	++
0664358-3	L126Z L45	NonTg Sp.C. homog.	1uL direct spinal	8.9362	PBS perfuse, 1/2 & 1/2; Brain & Sp.C.	Paralyzed	++
0664358-4	L126Z L45	NonTg Sp.C. homog.	1uL direct spinal	7.45778	PBS perfuse, 1/2 & 1/2; Brain & Sp.C.	Paralyzed	+++
0664358-5	L126Z L45	NonTg Sp.C. homog.	1uL direct spinal	7.45778	PBS perfuse, 1/2 & 1/2; Brain & Sp.C.	Paralyzed	+
0660571-2	L126Z L45	NonTg Sp.C. homog.	1uL direct spinal	7.19495	PBS perfuse, 1/2 & 1/2; Brain & Sp.C.	Paralyzed	++

## Sheet: QV103Z inj
Animal #	Genetic Bkg	Inoculum	Route	Incubation period (months)	Tissue Collection	Notes	Inclusion Pathology Score
0635886-1	Q103Z D-14	Q103Z D-14 Sp.C. homog.	1uL direct spinal	3.71246	PBS perfuse, 1/2 & 1/2; Brain & Sp.C.	Paralyzed	+++
0635887-1	Q103Z D-14	Q103Z D-14 Sp.C. homog.	1uL direct spinal	3.41678	PBS perfuse, 1/2 & 1/2; Brain & Sp.C.	Paralyzed	++
0635887-3	Q103Z D-14	Q103Z D-14 Sp.C. homog.	1uL direct spinal	3.28537	PBS perfuse, 1/2 & 1/2; Brain & Sp.C.	Paralyzed	++
0635887-4	Q103Z D-14	Q103Z D-14 Sp.C. homog.	1uL direct spinal	4.13956	PBS perfuse, 1/2 & 1/2; Brain & Sp.C.	Paralyzed	++
0635887-5	Q103Z D-14	Q103Z D-14 Sp.C. homog.	1uL direct spinal	4.43525	PBS perfuse, 1/2 & 1/2; Brain & Sp.C.	Paralyzed	++
0635890-2	Q103Z D-14	Q103Z D-14 Sp.C. homog.	1uL direct spinal	4.33668	PBS perfuse, 1/2 & 1/2; Brain & Sp.C.	Paralyzed	++
0635890-3	Q103Z D-14	Q103Z D-14 Sp.C. homog.	1uL direct spinal	3.28537	PBS perfuse, 1/2 & 1/2; Brain & Sp.C.	Paralyzed	++
0638165-2	Q103Z D-14	Q103Z D-14 Sp.C. homog.	1uL direct spinal	3.81103	PBS perfuse, 1/2 & 1/2; Brain & Sp.C.	Paralyzed	++
0638165-3	Q103Z D-14	Q103Z D-14 Sp.C. homog.	1uL direct spinal	3.35107	PBS perfuse, 1/2 & 1/2; Brain & Sp.C.	Paralyzed	++
0638181-1	Q103Z D-14	Q103Z D-14 Sp.C. homog.	1uL direct spinal	3.08824	PBS perfuse, 1/2 & 1/2; Brain & Sp.C.	Paralyzed	++
0674594-1	Q103Z D-14	L126Z L45 Sp.C. homog.	1uL direct spinal	12.0902	PBS perfuse, 1/2 & 1/2; Brain & Sp.C.	weak grip left hindlimb	-
0674594-2	Q103Z D-14	L126Z L45 Sp.C. homog.	1uL direct spinal	12.0902	PBS perfuse, 1/2 & 1/2; Brain & Sp.C.	Asymptomatic	-
0674594-3	Q103Z D-14	L126Z L45 Sp.C. homog.	1uL direct spinal	12.0902	PBS perfuse, 1/2 & 1/2; Brain & Sp.C.	Asymptomatic	-
0674597-2	Q103Z D-14	L126Z L45 Sp.C. homog.	1uL direct spinal	12.0902	PBS perfuse, 1/2 & 1/2; Brain & Sp.C.	weak grip left hindlimb	-
0674597-3	Q103Z D-14	L126Z L45 Sp.C. homog.	1uL direct spinal	12.0902	PBS perfuse, 1/2 & 1/2; Brain & Sp.C.	Not paralyzed	-
0669700-1	Q103Z D-14	NonTg Sp.C. homog.	1uL direct spinal	11.8602	PBS perfuse, 1/2 & 1/2; Brain & Sp.C.	weak grip right hindlimb	-
0669700-3	Q103Z D-14	NonTg Sp.C. homog.	1uL direct spinal	11.8602	PBS perfuse, 1/2 & 1/2; Brain & Sp.C.	Asymptomatic	-
0674604-3	Q103Z D-14	NonTg Sp.C. homog.	1uL direct spinal	12.123	PBS perfuse, 1/2 & 1/2; Brain & Sp.C.	Asymptomatic	-
0674601-3	Q103Z D-14	NonTg Sp.C. homog.	1uL direct spinal	12.123	PBS perfuse, 1/2 & 1/2; Brain & Sp.C.	Not paralyzed	-

[truncated: 7 more sheets: G85R inj, Thy1 G93A inj, VLE G93A inj, PrP G737 L110 inj, WT-YFP inj, Gur WT inj, NTg data]
